# Supplementary material for: Life History Traits and Longevity of the Invasive Asian Common Toad Duttaphrynus melanostictus (Schneider, 1799) in Madagascar
Source: Animals (Basel). 2023 Jun 24;13(13):2099. doi: 10.3390/ani13132099 (PMC10339954; doi:10.3390/ani13132099)
Supplement: Supplementary file 1 [file animals-13-02099-s001.zip]

Archive with 2 entries (2 files):
- Table S1 def.xlsx
- Table S2 def.xlsx
