# Supplementary material for: Life History Traits and Longevity of the Invasive Asian Common Toad Duttaphrynus melanostictus (Schneider, 1799) in Madagascar
Source: Animals (Basel). 2023 Jun 24;13(13):2099. doi: 10.3390/ani13132099 (PMC10339954; doi:10.3390/ani13132099)
Supplement: Supplementary file 1 [file animals-13-02099-s001.zip › Table S1 def.xlsx]

## Sheet: Table S1
Table S1. Samples of Malagasy Duttaphrynus melanostiscus used to estimate snout-vent length (SVL) e for skeletochronology. M = male, F = female; J= Juvenile. ** = gonads also available.
Laboratory label	Field number	sampling date	Province	Locality	Lat	Long	SVL (m)	Sex	Bone sample (left hindlimb)
ACZC12119	T1.1J	2016-09-23	Toamasina	Site 1	18.202	49.337	48.7	J	femur, phalanx
ACZC12120	T1.2M	2016-09-23	Toamasina	Site 1	18.202	49.337	86.6	M	phalanx
ACZC12121	T1.4M	2016-09-23	Toamasina	Site 1	18.202	49.337	70.8	M	femur, phalanx
ACZC12122	T1.5F	2016-09-23	Toamasina	Site 1	18.202	49.337	70.2	F	femur, phalanx
ACZC12123	T1.6M	2016-09-23	Toamasina	Site 1	18.202	49.337	78.5	M	femur, phalanx
ACZC12124	T1.7M	2016-09-23	Toamasina	Site 1	18.202	49.337	70.2	M	phalanx
ACZC12125	T1.8M	2016-09-23	Toamasina	Site 1	18.202	49.337	75.0	M	femur, phalanx
ACZC12126	T1.9F	2016-09-23	Toamasina	Site 1	18.202	49.337	89.5	F	no collected
ACZC12127	T1.11F	2016-09-23	Toamasina	Site 1	18.202	49.337	85.4	F	no collected
ACZC12128	T1.12M	2016-09-23	Toamasina	Site 1	18.202	49.337	77.2	M	femur, phalanx
ACZC12129	T1.14M	2016-09-23	Toamasina	Site 1	18.202	49.337	76.8	M	femur, phalanx
ACZC12130	T1.15M	2016-09-23	Toamasina	Site 1	18.202	49.337	63.4	M	femur, phalanx; **
ACZC12131	T1.16FSub	2016-09-23	Toamasina	Site 1	18.202	49.337	77.9	F	femur, phalanx
ACZC12132	T1.17J	2016-09-23	Toamasina	Site 1	18.202	49.337	44.4	J	femur, phalanx
ACZC12133	T1.18M	2016-09-23	Toamasina	Site 1	18.202	49.337	74.0	F	femur, phalanx
ACZC12134	T1.19J	2016-09-23	Toamasina	Site 1	18.202	49.337	49.7	J	femur, phalanx
ACZC12135	T1.21F	2016-09-23	Toamasina	Site 1	18.202	49.337	84.8	F	femur, phalanx
ACZC12136	T1.22F	2016-09-23	Toamasina	Site 1	18.202	49.337	89.7	F	phalanx
ACZC12137	T1.24F	2016-09-23	Toamasina	Site 1	18.202	49.337	89.1	F	femur, phalanx
ACZC12138	T1.26M	2016-09-23	Toamasina	Site 1	18.202	49.337	74.4	M	femur, phalanx
ACZC12139	T1.27F	2016-09-23	Toamasina	Site 1	18.202	49.337	87.1	F	femur, phalanx
ACZC12140	T1.28F	2016-09-23	Toamasina	Site 1	18.202	49.337	77.2	F	femur, phalanx
ACZC12141	T1.30M	2016-09-23	Toamasina	Site 1	18.202	49.337	64.5	M	femur, phalanx
ACZC12142	T1.31FJ	2016-09-23	Toamasina	Site 1	18.202	49.337	61.4	F	phalanx
ACZC12143	T1.32J	2016-09-23	Toamasina	Site 1	18.202	49.337	36.2	J	phalanx
ACZC12144	T1.34F	2016-09-23	Toamasina	Site 1	18.202	49.337	44.0	J	no collected
ACZC12145	T1.35F	2016-09-23	Toamasina	Site 1	18.202	49.337	89.7	F	phalanx
ACZC12146	T1.36M	2016-09-23	Toamasina	Site 1	18.202	49.337	6.55	M	femur, phalanx
ACZC12147	T1.37M	2016-09-23	Toamasina	Site 1	18.202	49.337	67.4	M	femur, phalanx
ACZC12148	T1.38M	2016-09-23	Toamasina	Site 1	18.202	49.337	79.5	M	no collected
ACZC12149	T1.39M	2016-09-23	Toamasina	Site 1	18.202	49.337	62.2	M	femur, phalanx
ACZC12150	T1.41F	2016-09-23	Toamasina	Site 1	18.202	49.337	81.2	f	femur, phalanx; **
ACZC12151	T1.42M	2016-09-23	Toamasina	Site 1	18.202	49.337	89.8	M	no collected
ACZC12152	T1.43J	2016-09-23	Toamasina	Site 1	18.202	49.337	47.7	J	no collected
ACZC12153	T1.45F	2016-09-23	Toamasina	Site 1	18.202	49.337	83.5	F	no collected
ACZC12154	T2.1M	2016-09-23	Toamasina	Site 2	18.2134	49.3085	88.2	M	phalanx
ACZC12155	T2.5F	2016-09-23	Toamasina	Site 2	18.2134	49.3085	57.5	F	phalanx
ACZC12156	T2.7F	2016-09-23	Toamasina	Site 2	18.2134	49.3085	78.7	F	phalanx
ACZC12157	T2.8M	2016-09-23	Toamasina	Site 2	18.2134	49.3085	70.0	M	phalanx
ACZC12158	T2.10F	2016-09-23	Toamasina	Site 2	18.2134	49.3085	70.8	F	phalanx
ACZC12159	T2.11F	2016-09-23	Toamasina	Site 2	18.2134	49.3085	87.2	F	phalanx
ACZC12160	T2.15F	2016-09-23	Toamasina	Site 2	18.2134	49.3085	77.7	F	phalanx
ACZC12161	T2.17M	2016-09-23	Toamasina	Site 2	18.2134	49.3085	61.7	M	femur, phalanx
ACZC12162	T2.18F	2016-09-23	Toamasina	Site 2	18.2134	49.3085	63.7	F	no collected
ACZC12163	T2.19M	2016-09-23	Toamasina	Site 2	18.2134	49.3085	64.4	M	no collected
ACZC12164	T2.20M	2016-09-23	Toamasina	Site 2	18.2134	49.3085	73.1	M	no collected
ACZC12165	T2.21M	2016-09-23	Toamasina	Site 2	18.2134	49.3085	70.0	M	phalanx
ACZC12166	T2.22M	2016-09-23	Toamasina	Site 2	18.2134	49.3085	92.1	F	phalanx
ACZC12167	T2.23M	2016-09-23	Toamasina	Site 2	18.2134	49.3085	77.0	M	phalanx
ACZC12168	T2.24M	2016-09-23	Toamasina	Site 2	18.2134	49.3085	67.9	M	phalanx
ACZC12170	T2.26F	2016-09-23	Toamasina	Site 2	18.2134	49.3085	70.1	F	no collected
ACZC12171	T2.29J	2016-09-23	Toamasina	Site 2	18.2134	49.3085	41.5	J	no collected
ACZC12172	T2.30M	2016-09-23	Toamasina	Site 2	18.2134	49.3085	73.0	M	femur, phalanx
ACZC12173	T2.31F	2016-09-23	Toamasina	Site 2	18.2134	49.3085	95.5	F	phalanx, **
ACZC12174	T2.32F	2016-09-23	Toamasina	Site 2	18.2134	49.3085	49.9	J	no collected
ACZC12175	T2.33F	2016-09-23	Toamasina	Site 2	18.2134	49.3085	75.2	F	phalanx
ACZC12176	T2.35MJ	2016-09-23	Toamasina	Site 2	18.2134	49.3085	60.0	M	femur, phalanx
ACZC12177	T2.36F	2016-09-23	Toamasina	Site 2	18.2134	49.3085	86.0	F	phalanx
ACZC12178	T2.38M	2016-09-23	Toamasina	Site 2	18.2134	49.3085	64.5	F	no collected
ACZC12179	T2.39M	2016-09-23	Toamasina	Site 2	18.2134	49.3085	75.5	M	phalanx
ACZC12180	T2.43F	2016-09-23	Toamasina	Site 2	18.2134	49.3085	104.8	F	phalanx
ACZC12193	T3.1J	2016-09-23	Toamasina	Site 3	18.1248	49.3922	46.5	J	no collected
ACZC12194	T3.3M	2016-09-23	Toamasina	Site 3	18.1248	49.3922	84.4	M	no collected
ACZC12195	T3.4F	2016-09-23	Toamasina	Site 3	18.1248	49.3922	57.6	F	phalanx
ACZC12196	T3.8M	2016-09-23	Toamasina	Site 3	18.1248	49.3922	59.4	M	phalanx
ACZC12197	T3.9J	2016-09-23	Toamasina	Site 3	18.1248	49.3922	49.2	J	no collected
ACZC12198	T3.10F	2016-09-23	Toamasina	Site 3	18.1248	49.3922	58.8	F	phalanx
ACZC12199	T3.11J	2016-09-23	Toamasina	Site 3	18.1248	49.3922	48.6	J	no collected
ACZC12200	T3.13M	2016-09-23	Toamasina	Site 3	18.1248	49.3922	74.9	F	no collected
ACZC12201	T3.15F	2016-09-23	Toamasina	Site 3	18.1248	49.3922	40.4	J	phalanx
ACZC12202	T3.16J	2016-09-23	Toamasina	Site 3	18.1248	49.3922	42.9	J	no collected
ACZC12203	T3.17J	2016-09-23	Toamasina	Site 3	18.1248	49.3922	34.9	J	no collected
ACZC12204	T3.18F	2016-09-23	Toamasina	Site 3	18.1248	49.3922	100.9	F	phalanx, **
ACZC12205	T3.20F	2016-09-23	Toamasina	Site 3	18.1248	49.3922	61.2	F	no collected
ACZC12206	T3.21F	2016-09-23	Toamasina	Site 3	18.1248	49.3922	74.7	F	phalanx
ACZC12207	T3.24M	2016-09-23	Toamasina	Site 3	18.1248	49.3922	58.8	M	femur, phalanx
ACZC12208	T3.25F	2016-09-23	Toamasina	Site 3	18.1248	49.3922	68.9	F	phalanx
ACZC12209	T3.26J	2016-09-23	Toamasina	Site 3	18.1248	49.3922	43.2	J	no collected
ACZC12210	T3.28J	2016-09-23	Toamasina	Site 3	18.1248	49.3922	25.4	J	no collected
ACZC12211	T3.29J	2016-09-23	Toamasina	Site 3	18.1248	49.3922	26.9	J	no collected
ACZC12212	T3.30J	2016-09-23	Toamasina	Site 3	18.1248	49.3922	27.6	J	no collected
from museum collection
ACZC12575	ACZCV439		Analabe	-	-	-	55.3	M	phalanx, **
