# Supplementary material for: Life History Traits and Longevity of the Invasive Asian Common Toad Duttaphrynus melanostictus (Schneider, 1799) in Madagascar
Source: Animals (Basel). 2023 Jun 24;13(13):2099. doi: 10.3390/ani13132099 (PMC10339954; doi:10.3390/ani13132099)
Supplement: Supplementary file 1 [file animals-13-02099-s001.zip › Table S2 def.xlsx]

## Sheet: Table S2
Table S2. Specimens of Malagasy Duttaphrynus melanostiscus used to evaluate reproductive status. A: adult; F: female; J: juvenile; M: male
Laboratory voucher	field number	Sampling Date	Locality	Site sampling		SVL (mm)	Sex	Stage	Gonad
				coord_x	coord_y
ACZC12214	FL_147	2019-04-05	Site 4 (Ambodisaina)	326929	7993050	44.4	M	J	Testis
ACZC12215	FL_150	2019-04-05	Site 4 (Ambodisaina)	326929	7993050	47	M	J	Testis
ACZC12218	FL_158	2019-04-09	Site 4 (Ambodisaina)	326929	7993050	58.1	F	A	Ovaries
ACZC12219	FL_162	2019-04-09	Site 4 (Ambodisaina)	326929	7993050	56.9	F	A	Ovaries
ACZC12222	FL_171	2019-04-09	Site 4 (Ambodisaina)	326929	7993050	58	F	A	Ovaries
ACZC12233	FL_190	2019-04-16	Site 4 (Ambodisaina)	326929	7993050	56	M	A	Testis
ACZC12236	FL_358	2019-04-16	Site 4 (Ambodisaina)	326929	7993050	43.7	M	J	Testis
ACZC12246	FL_399	2019-04-25	Site 5 (Vohitrambato Route)	323996	7994531	47	M	J	Testis
ACZC12247	FL_403	2019-04-20	Site 5 (Vohitrambato Route)	325313	7993705	79.5	F	A	Ovaries
ACZC12251	FL_412	2019-04-25	Site 5 (Vohitrambato Route)	323415	7996324	77.8	F	A	Ovaries
ACZC12260	FL_444	2019-05-07	Site 5 (Vohitrambato Route)	322791	7996957	72.5	F	A	Ovaries
ACZC12261	FL_446	2019-05-07	Site 5 (Vohitrambato Route)	324608	7993801	77.3	F	A	Ovaries
ACZC12262	FL_447	2019-05-08	Site 5 (Vohitrambato Route)	324351	7994155	75	F	A	Ovaries
ACZC12274	FL_479	2019-05-09	Site 5 (Vohitrambato Route)	322917	7996672	77.6	F	A	Ovaries
ACZC12277	FL_482	2019-05-18	Site 5 (Vohitrambato Route)	322781	7996984	76.1	F	A	Ovaries
ACZC12281	FL_502	2018-10-26	Site 4 (Ambodisaina)	326682	7992945	71.6	F	A	Ovaries
ACZC12283	FL_507	2018-10-28	Site 4 (Ambodisaina)	326641	7993037	43.8	M	J	Testis
ACZC12288	FL_528	2018-11-19	Site 5 (Vohitrambato Route)	324677	7993566	71.5	F	A	Ovaries
ACZC12289	FL_530	2018-11-23	Site 5 (Vohitrambato Route)	325293	7993667	66.8	F	A	Ovaries
ACZC12302	FL_572	2018-12-19	Site 5 (Vohitrambato Route)	325466	7993856	69.9	F	A	Ovaries

## Sheet: Sheet1
easting	northing
326929	7993050
326929	7993050
326929	7993050
326929	7993050
326929	7993050
326929	7993050
326929	7993050
323996	7994531
325313	7993705
323415	7996324
322791	7996957
324608	7993801
324351	7994155
322917	7996672
322781	7996984
326682	7992945
326641	7993037
324677	7993566
325293	7993667
325466	7993856
